# Supplementary material for: Identification of Adipose Tissue as a Reservoir of Macrophages after Acute Myocardial Infarction
Source: Int J Mol Sci. 2022 Sep 10;23(18):10498. doi: 10.3390/ijms231810498 (PMC9499676; doi:10.3390/ijms231810498)
Supplement: Supplementary file 1 [file ijms-23-10498-s001.zip]

Archive with 6 entries (6 files):
- Supplemental Figure S1.pptx
- Supplemental Figure S2.pptx
- Supplemental Figure S3.pptx
- Supplemental Figure S4.pptx
- Supplemental Table S1.pdf
- Supplementary Materials rev.pdf
